# Supplementary material for: Lack of Evidence Supporting a Significant Benefit of Pre-Transplant Consolidation Therapy in AML CR2 Patients Undergoing Allogeneic Hematopoietic Stem Cell Transplantation
Source: Cancers (Basel). 2025 Apr 19;17(8):1364. doi: 10.3390/cancers17081364 (PMC12025703; doi:10.3390/cancers17081364)
Supplement: Supplementary file 1 [file cancers-17-01364-s001.zip]

Archive with 1 entries (1 files):
- cancers-3518850-supplementary.pdf
